# Supplementary material for: Novel antimicrobial peptides identified in legume plant, Medicago truncatula
Source: Microbiol Spectr. 2024 Jan 18;12(2):e01827-23. doi: 10.1128/spectrum.01827-23 (PMC10845954; doi:10.1128/spectrum.01827-23)
Supplement: Table S1 — List of the twenty-two NCRs included in the study and antimicrobial peptide (AMP) prediction program results. [file spectrum.01827-23-s0002.csv]

Table S1: List of the twenty-two NCRs included in the study and antimicrobial peptide (AMP) predication program results		AMP predication programs
GneBank aA:Bccession number	Sequence	AMPA (cutoff 0.225)	ClassAMP (cutoff >0.5)	AntiBP
>KEH42094.1 Nodule Cysteine-Rich (NCR) secreted peptide [Medicago truncatula]	MDKTIKFVYAMILFISMFLAARNVDAYLKCKTVHDCPKSQVVYRCVGNYCRAVKIRRWNLG	0.226	0.939	AMP
>KEH41471.1 Nodule Cysteine-Rich (NCR) secreted peptide [Medicago truncatula]	MTEIVKYVYVIIIFLSLFLVATNIKGKPFYHF	0.224	0.042	Not AMP
>KEH41190.1 Nodule Cysteine-Rich (NCR) secreted peptide [Medicago truncatula]	MIIILNHMNVKLMKIVHKILLL	0.209	0.6	Not AMP
>KEH37888.1 Nodule Cysteine-Rich (NCR) secreted peptide [Medicago truncatula]	MCWPSFKPRCSNGWCVCDKIMP	0.227	0.86	AMP
>KEH37744.1 Nodule Cysteine-Rich (NCR) secreted peptide [Medicago truncatula]	MTSIVIKYFWALLLYL	0.221	0.038	Not AMP
>KEH37676.1 Nodule Cysteine-Rich (NCR) secreted peptide [Medicago truncatula]	MFKHFSIVRIMMTVKTKLSMCFLGLRNVAITNVIVFL	0.218	0.147	Not AMP
>KEH35848.1 Nodule Cysteine-Rich (NCR) secreted peptide [Medicago truncatula]	MAKTLKIFYAMLLFLFRLLIVKEVSGKSKLYFHCFKFPFSSKFYRHICHNNRCKIVMFMPPNV	0.219	0.51	Not AMP
>KEH33255.1 Nodule Cysteine-Rich (NCR) secreted peptide [Medicago truncatula]	MDKVYKFVYVMIIFFSQIIVATNAQKIRRCFNDAHCPPDMCTPGVIPKCKFTICKC	0.228	0.94	AMP
>KEH33052.1 Nodule Cysteine-Rich (NCR) secreted peptide [Medicago truncatula]	MVEALKLVNVLILFLSIFLSIIVSTSSFPWKLYPCVTDKDCPRKNRHVVKCRKGYCVGVQII	0.224	0.66	Not AMP
>KEH33035.1 Nodule Cysteine-Rich (NCR) secreted peptide [Medicago truncatula]	MTHMFVYAIILFIFLFFLANNVKGYVVCITNNDCPPRTRLILYKCRNRKCVSYSII	0.218	0.5	Not AMP
>KEH30280.1 Nodule Cysteine-Rich (NCR) secreted peptide [Medicago truncatula]	MCSFLFKPKCIFTRYFPIYLGGICGCDRKTCP	0.226	0.96	AMP
>KEH29554.1 Nodule Cysteine-Rich (NCR) secreted peptide [Medicago truncatula]	MAETLKFVHVLIKIVHLWKKIRVRVDVVKAIVYMA	0.212	0.5	Not AMP
>KEH28735.1 Nodule Cysteine-Rich (NCR) secreted peptide [Medicago truncatula]	MKTVHNYQGRGLRRASTITALPINVFAIYK	0.223	0.16	Not AMP
>KEH28195.1 Nodule Cysteine-Rich (NCR) secreted peptide [Medicago truncatula]	MFEIFKFVYVVVIFLSLYILSRCVNNICEWVKKPRIY	0.217	0.17	Not AMP
>KEH27787.1 Nodule Cysteine-Rich (NCR) secreted peptide [Medicago truncatula]	MTKFLKLIYATIYLLFLFLVATHCTAKVLKCTPPEVVKCTCLCGKRTLY	0.219	0.67	Not AMP
>KEH23837.1 Nodule Cysteine-Rich (NCR) secreted peptide [Medicago truncatula]	MAENLKFVYLLILFISIFLVIIVSHSITPWLKKTCVTDKDCPKVAKINIRCRRGQCVQVF	0.22	0.68	Not AMP
>KEH23836.1 Nodule Cysteine-Rich (NCR) secreted peptide [Medicago truncatula]	MAENLKFVYLLILFISIFLVIIVSHSITPWLKKICVTDKDCPKVAKINIRCRRGQCVQVF	0.221	0.73	Not AMP
>KEH23835.1 Nodule Cysteine-Rich (NCR) secreted peptide [Medicago truncatula]	MAENLKFVYLLILFISIFLVIIVSHSITPWLKKNCVTDKDCPKVAKINIRCRRGQCVQVF	0.222	0.76	Not AMP
>KEH18992.1 Nodule Cysteine-Rich (NCR) secreted peptide [Medicago truncatula]	MCEFGMIRRCISYKCQCHEAY	0.226	0.94	AMP
>KEH15403.1 Nodule Cysteine-Rich (NCR) secreted peptide, partial [Medicago truncatula]	MAKVLKLVNVMIIFLALVLVAMNVN	0.228	0.52	Not AMP
>KEH16101.1 Nodule Cysteine-Rich (NCR) secreted peptide [Medicago truncatula]	MAKVTKFVYITIHVLSLFFITMNDSDCVSKIICVLSQKPLCRNHICVCYKLNR	0.22	0.79	Not AMP
>KEH15403.1 Nodule Cysteine-Rich (NCR) secreted peptide, partial [Medicago truncatula]	MAKVLKLVNVMIIFLALVLVAMNVN	0.228	0.52	Not AMP
